# Supplementary material for: Visualization of a multi-turnover Cas9 after product release
Source: Nat Commun. 2025 Jul 1;16:5681. doi: 10.1038/s41467-025-60668-7 (PMC12217974; doi:10.1038/s41467-025-60668-7)
Supplement: Supplementary file 4 — Source Data [file 41467_2025_60668_MOESM4_ESM.xlsx]

## Sheet: Fig 1 Plasmid Cleavage
	dimer nick	dimer lin	dimer sc	nicked	linear	sc	% linear	[product]
20nt
5m	114.778	391.971	891.042	505.284	1735.94	5843.69	0.224399	22.4399
1h	73.778	508.799	734.749	532.163	1857.23	5388.23	0.260148	26.0148
2h	70.364	674.335	653.042	634.284	2126.77	5398.52	0.293085	29.3085
4h	167.728	738.335	431.749	907.406	2700.18	4551.03	0.362085	36.2085
24h	220.263	937.335	525.213	1242.01	3206.43	5061.1	0.370231	37.0231
								100	nM
	dimer nick	dimer lin	dimer sc	nicked	linear	sc	% linear	[product]
15nt
1m	138.021		1619.94	624.335	191.263	8899.66	0.0166704	1.66704
5m	111.899	235.435	1301.53	713.335	806.335	8567.12	0.0887696	8.87696
1h	127.021	559.385	1007.87	707.163	2016.53	7980.88	0.207754	20.7754
2h	51.364	849.335	821.627	755.577	2882.6	7873.59	0.281994	28.1994
4h	99.192	1068.75	652.042	745.577	4051.43	6760.81	0.382737	38.2737
24h	64.95	1549.7		992.477	7593.35	2152.89	0.740126	74.0126
								100	nM
	dimer nick	dimer lin	dimer sc	nicked	linear	sc	% linear	[product]
mm2
1m	65.778	311.971	1188.58	769.113	1285.87	9686.83	0.120065	12.0065
5m	52.95	315.556	999.698	518.87	2046.7	9089.95	0.181381	18.1381
1h	102.364	1028.7	270.971	495.941	5519.38	4697.03	0.540521	54.0521
2h	120.778	1651.65		647.841	7194.64	3833.15	0.657811	65.7811
4h	68.364	1758.31		563.012	7940.76	1358.6	0.829757	82.9757
24h		919.213		565.255	8167.18		0.941434	94.1434
								100	nM

## Sheet: Fig 4 Native gels
r1	PAM-distal (FAM)						PAM-proximal (Cy5)
Sample	Bound	Released	Fxn released	Avg	StDev		Bound	Released	Fxn released	Avg	StDev
20-nt	6408.1	331.263	4.91534	6.21609	1.74055		6344.4	184.607	2.82749	1.74466	0.973647
17-nt	5876.45	446.284	7.05841	9.80944	2.56263		6205.4	179.192	2.80663	6.01113	5.51533
15-nt	6420.28	295.042	4.39357	7.99896	3.66397		6657.52	129.778	1.91207	1.96194	0.741744
mm2	4004.65	5325.31	57.0775	56.0894	1.80438		3904.06	2984.45	43.325	38.7311	7.2597
r2	PAM-distal (FAM)						PAM-proximal (Cy5)
Sample	Bound	Released	Fxn released				Bound	Released	Fxn released
20-nt	6702.93	393.092	5.53961				6346.28	94.364	1.46513
17-nt	6732.23	768.113	10.241				6538.28	191.607	2.84711
15-nt	6297.69	539.042	7.8845				6176.15	77.95	1.24638
mm2	4393.72	5159.26	54.0068				4069.3	3008.57	42.5067
r3	PAM-distal (FAM)						PAM-proximal (Cy5)
Sample	Bound	Released	Fxn released				Bound	Released	Fxn released
20-nt	5534.4	493.92	8.19333				5887.69	55.95	0.941342
17-nt	5329.98	735.698	12.1289				3436.3	485.506	12.3796
15-nt	5411.03	718.284	11.7188				7368.76	206.607	2.72735
mm2	3495.89	4669.01	57.1839				4058.01	1769.26	30.3617

## Sheet: Suppl Fig 1 DNA Cleavage
	Plasmid Cleavage (Panel E)										55-bp dsDNA target cleavage (Panel A)
Replicate 1	dimer nick	dimer lin	dimer sc	nicked	linear	sc	% linear	[product]
LacZ1											15-nt	Uncut	Cut	% product
15nt		486.042	80.899	309.456	7005.38	2181.55	0.744428	74.4428			5 min	6001.6	909.669	0.131621
17nt		326.506	426.92	148.556	4621.06	5272.79	0.458285	45.8285			2 h	7516.81	1717.69	0.186008
20nt	415.335	485.87	1244.58	1402.28	1540.11	10328.7	0.131413	13.1413			20 h	3858.15	3272.61	0.458942
mm2	281.385	1793.7		1658.77	7608.08	323.627	0.805943	80.5943
								100	nM		1mm	Uncut	Cut	% product
											5 min	4932.55	4745.74	0.490349
	dimer nick	dimer lin	dimer sc	nicked	linear	sc	% linear	[product]			2 h	5246.5	4406.35	0.456482
LacZ2											20 h	3106.77	9652.85	0.756515
15nt		694.991		255.042	8712.13	1298.18	0.858287	85.8287
17nt	146.192	557.456	713.456	228.506	7361.06	5537.38	0.544451	54.4451			2mm	Uncut	Cut	% product
20nt	158.435	1012.87	903.991	518.335	4708.65	7392.86	0.389348	38.9348			5 min	3554.3	5593.24	0.611447
mm2		413.627		214.506	9496.84	249.385	0.955285	95.5285			2 h	4182.84	5897.58	0.585053
											20 h	2759.53	6639.46	0.706402
	dimer nick	dimer lin	dimer sc	nicked	linear	sc	% linear	[product]
TS120											17-nt	Uncut	Cut	% product
15nt		660.213		1205.48	7556.84	931.941	0.793575	79.3575			5 min	1473.31	6987.56	0.825868
17nt	916.92	2640.41		2540.5	6325.4	1868.01	0.627364	62.7364			2 h	812.82	7245.25	0.89913
20nt	1571.16	2492.58	1016.46	4029.91	5264.31	6461.33	0.372287	37.2287			20 h	264.092	6792.71	0.962576
mm2		292.971		510.82	7760.18	128.678	0.926432	92.6432
Replicate 2	dimer nick	dimer lin	dimer sc	nicked	linear	sc	% linear	[product]
LacZ1
15nt		179.142		334.627	6082.6	91.192	0.936327	93.6327
17nt	278.556	1781.58		2122.77	7619.01	355.213	0.773257	77.3257
20nt	853.799	1666.58	534.335	3706.67	6392.01	5315.62	0.43633	43.633
mm2		69.778		143.971	7315.96	63.778	0.972641	97.2641
	dimer nick	dimer lin	dimer sc	nicked	linear	sc	% linear	[product]
LacZ2
15nt		296.263		481.456	7954.18	122.607	0.931779	93.1779
17nt	406.971	1405.34		1894.36	5103.18	1312.11	0.64301	64.301
20nt	794.92	1500.63	387.506	2851.06	4923.65	3982.72	0.44488	44.488
mm2		145.435		243.506	8489.31	88.192	0.963007	96.3007
	dimer nick	dimer lin	dimer sc	nicked	linear	sc	% linear	[product]
TS120
15nt	75.778	337.678		658.77	8989.28	230.849	0.906202	90.6202
17nt	320.971	1939.16		2604.57	8223.93	904.234	0.726305	72.6305
20nt	779.971	1637.04	499.799	3747.43	5964.82	3938.72	0.458834	45.8834
mm2		143.142		376.113	9186.67	141.021	0.947483	94.7483

## Sheet: Suppl Fig 3 Buried Surface Area
PDB	Atoms1	Atoms2	Buried Surface Area
7VW3	/A:74-447	/B:1-19 /C:26-43	1543
5F9R	/A:95-731	/A:1-17,C:14-30	1716.4
9ED9	/A:95-731	/B:1-17 /c:4-18	1161.4
